# Supplementary material for: Oxidative Stress and Histomorphometric Remodeling: Two Key Intestinal Features of Type 2 Diabetes in Goto–Kakizaki Rats
Source: Int J Mol Sci. 2024 Nov 12;25(22):12115. doi: 10.3390/ijms252212115 (PMC11594829; doi:10.3390/ijms252212115)
Supplement: Supplementary file 1 [file ijms-25-12115-s001.zip]

Archive with 1 entries (1 files):
- ijms-3255611-supplementary.pdf
